# Supplementary material for: Evaluation of the Cytotoxicity of Biochar Aqueous Extract in Caco-2 Cells: Time-Dependent Regulation of Apoptosis, Associated with miRNA Modulation
Source: Molecules. 2026 Mar 16;31(6):989. doi: 10.3390/molecules31060989 (PMC13028679; doi:10.3390/molecules31060989)
Supplement: Supplementary file 1 [file molecules-31-00989-s001.zip]

Archive with 5 entries (5 files):
- Figure S1. FTIR spectra of biochar.TIF
- Table S1_ BC and BC-AE analysis.xlsx
- Table S2_Primers-miRNA.xlsx
- Table S3_Primers-mRNA.xlsx
- Table S4_Antibodies.xlsx
