# Supplementary material for: Evaluation of the Cytotoxicity of Biochar Aqueous Extract in Caco-2 Cells: Time-Dependent Regulation of Apoptosis, Associated with miRNA Modulation
Source: Molecules. 2026 Mar 16;31(6):989. doi: 10.3390/molecules31060989 (PMC13028679; doi:10.3390/molecules31060989)
Supplement: Supplementary file 1 [file molecules-31-00989-s001.zip › Table S1_ BC and BC-AE analysis.xlsx]

## Sheet: 20.11.2025
	Al.	As	B	Ca	Cd	Co	Cr	Cu	Fe	K	Mg	Mn	Mo	Na	Ni	P	Pb	S	Se	Zn
	mg/kg	mg/kg	mg/kg	mg/kg	mg/kg	mg/kg	mg/kg	mg/kg	mg/kg	mg/kg	mg/kg	mg/kg	mg/kg	mg/kg	mg/kg	mg/kg	mg/kg	mg/kg	mg/kg	mg/kg
Biochar	289	<LOD	<LOD	3030	1.59	8.33	9.84	26.3	405	2569	511	186	15.5	485	1.91	197	30.5	-	170	38
	±			±	±	±	±	±	±	±	±	±	±	±	±	±	±		±	±
	43			606	0.24	1.25	1.48	3.9	61	514	77	28	2.3	73	0.29	30	4.6		25.5	5.7
BC-AE	4.84	<LOD	<LOD	119	0.113	0.217	0.106	1.51	5.32	363	28.2	0.401	<LOD	3539	<LOD	38.7	1.39	351	11.5	1.65
	±			±	±	±	±	±	±	±	±	±		±		±	±	±	±	±
	0.73			18	0.017	0.033	0.016	0.23	0.79	54	4.2	0.06		531		5.8	0.21	53	1.72	0.24
