# Supplementary material for: Evaluation of the Cytotoxicity of Biochar Aqueous Extract in Caco-2 Cells: Time-Dependent Regulation of Apoptosis, Associated with miRNA Modulation
Source: Molecules. 2026 Mar 16;31(6):989. doi: 10.3390/molecules31060989 (PMC13028679; doi:10.3390/molecules31060989)
Supplement: Supplementary file 1 [file molecules-31-00989-s001.zip › Table S2_Primers-miRNA.xlsx]

## Sheet: Sheet1
Gene abbreviation	Sequence 5’-3’	Ann. Temp.
miR-15b-5p	TAGCAGCACATCATGGTTTACA	58.8°C
miR-19a-3p	TGTGCAAATCTATGCAAAACTGA	58.8°C
miR-21-5p	TAGCTTATCAGACTGATGTTGA	58.8°C
miR-33a-5p	GTGCATTGTAGTTGCATTGCA	58.8°C
miR-155-5p	TTAATGCTAATCGTGATAGGGGTT	58.8°C
miR-486-3p	TCGGGGCAGCTCAGTACAGGAT	58.8°C
