# Supplementary material for: Evaluation of the Cytotoxicity of Biochar Aqueous Extract in Caco-2 Cells: Time-Dependent Regulation of Apoptosis, Associated with miRNA Modulation
Source: Molecules. 2026 Mar 16;31(6):989. doi: 10.3390/molecules31060989 (PMC13028679; doi:10.3390/molecules31060989)
Supplement: Supplementary file 1 [file molecules-31-00989-s001.zip › Table S3_Primers-mRNA.xlsx]

## Sheet: Sheet1
Transcript full name	Gene abbrevation	Sequence 5’-3’	Locus	Product length	Ann. Temp.	Ref. number
BCL2 associated X	BAX	F:GTCTTTTTCCGAGTGGCAGC	126-145	192	61 °C	NM_001291428.2
		R:GTCTTGGATCCAGCCCAACA	317-298
BCL2 apoptosis regulator	BCL-2	F:ATCGCCCTGTGGATGACTGAG	1399-1419	129	61 °C	NM_000633.3
		R:CAGCCAGGAGAAATCAAACAGAGG	1527-1504
BCL2 associated agonist of cell death	BAD	F:CCGGAGGATGAGTGACGAGT	678-697	135	61 °C	NM_004322.3
		R:AAGTTCCGATCCCACCAGGA	812-793
BCL2 Like 1	BCL-XL	F:ATTGGTGAGTCGGATCGCAG	652-671	120	61 °C	NM_001424331.1
		R:GCTGCTGCATTGTTCCCATAG	771-751
Tumor protein p53	P53	F:GGCGCACAGAGGAAGAGAAT	987-1006	184	61 °C	NM_000546.6
		R:TCTCGGAACATCTCGAAGCG	1170-1151
Cyclin dependent kinase inhibitor 1A	P21	F:GACCATGTGGACCTGTCACT	392-411	176	61 °C	NM_001220777.2
		R:GCGGATTAGGGCTTCCTCTT	567-548
Homo sapiens actin beta (ACTB)	ACTB	F:TGGCACCCAGCACAATGAAG	1043-1062	190	61 °C	NM_001101.5
		R:GCAACTAAGTCATAGTCCGCC	1232-1212
Glyceraldehyde 3-phosphate dehydrogenase	GAPDH	F: GTCAGTGGTGGACCTGACCT	796-815	256	61 °C	NM_002046.7
		R: CACCACCCTGTTGCTGTAGC	1051-1032
