# Supplementary material for: Evaluation of the Cytotoxicity of Biochar Aqueous Extract in Caco-2 Cells: Time-Dependent Regulation of Apoptosis, Associated with miRNA Modulation
Source: Molecules. 2026 Mar 16;31(6):989. doi: 10.3390/molecules31060989 (PMC13028679; doi:10.3390/molecules31060989)
Supplement: Supplementary file 1 [file molecules-31-00989-s001.zip › Table S4_Antibodies.xlsx]

## Sheet: Arkusz1
Protein name	Abbreviation	Dilution	Product number	Company
Beta Actin	ACTB	1/10,000	AF7018	Affinity Biosciences
BCL-2 Agonist of Cell Death	BAD	1/500	AF6471	Affinity Biosciences
B-Cell Lymphoma 2	BCL-2	1/500	AF6139	Affinity Biosciences
BCL2 Associated X, Apoptosis Regulator	BAX	1/500	AF0120	Affinity Biosciences
Induced Myeloid Leukemia cell differentiation protein	MCL-1	1/500	AF0120	Affinity Biosciences
